# Supplementary material for: Microbial metagenome of urinary tract infection
Source: Sci Rep. 2018 Mar 12;8:4333. doi: 10.1038/s41598-018-22660-8 (PMC5847550; doi:10.1038/s41598-018-22660-8)
Supplement: Supplementary file 2 — Supplementary Tables S1-S4 [file 41598_2018_22660_MOESM2_ESM.xlsx]

## Sheet: Table S1
Table S1. Clinical Data (see Table S2 for data dictionary)
client_id	jcvi_id	Date	Sex	Urine	Volume	Color	Blood	RBC	ERY	Protein	LE	NAD	WBC	CAC	Epithelium	VCO	Pellet	Pellet_Vol	Pellet_Wt	Bacteria	Nitrite
UPYZAP	94	2013-06-24	M	6	15	dark_yellow	3	25	3	1	3	43.7	25	0.4	2	2.1	light_brown_white	5	0.119	1	1
UXOGUJ	29	2013-03-27	M	6	15	orange_yellow	2	11	10	3	3	53.9	11	1.4	2	9.3	light_brown_red	5	0.22	3	0
UCEFYN	116	2013-10-03	M	0	15	yellow	-1	2	5.8	-1	1	26.6	6	4.1	4	7.4	white	2	0.015	2	0
ULELAP	102	2013-06-28	M	0	6	clear_yellow	-1		1	-1	1	47.8	2	1.2	1	2	white	2	0.001	1	0
UHOTOW	91	2013-06-07	M	6	17	yellow	1	6	0.9	2	3	69	25	1.3	1	1.2	yellow	5	0.097	4	1
UCAVIJ	86	2013-05-20	M	0	5	yellow	3	11	18.5	4	3	47.4	21	1.3	1	0.7	brown_clear_top	3	0.044	4	0
UBYROJ	92	2013-06-12	M	6	17	yellow	-1	0	0.5	4	2	42.3	11	2.8	1	0.6	pink	4	0.052	2	0
UFALUP	16	2013-03-12	M	6	12	orange	3	25	49.8	2	4	1.5	6	10.5	3	0.5	light_brown	5	0.81	1	0
UDEVEX	45	2013-04-03	M	0	25	yellow	-1	0	0.8	4	4	9	2	1.4	1	0.4	clear_white	4	0.073	1	0
USOPYC	1	2013-03-05	M	5		bright_yellow	2	2	12.1	2	3	73.2	21	0.5		0.3	red	5	0.081	2	0
UHABIN	43	2013-04-03	M	7	22	yellow_orange	2	11	11.8	1	1	8.8	6	16.1	1	0.3	pink	4	0.06	1	0
UFISUX	112	2013-07-29	M	7	15	yellow	2	2	0.9	2	3	56.4	25	0.4	1	0.2	yellow_brown	6	0.386	4	1
UFIDIR	25	2013-03-20	M	1	15	bright_orange	2	25	42.8	1	1	14.8	11	18.7		0.1	dark_brown	3	0.033	1	0
UJACOS	32	2013-03-28	M	7	5	pink_orange	3	11	9.4	2	2	17.1	11	4.9	1	0.1	pink	4	0.05	2	0
ULYFOC	58	2013-04-10	M	1	15	yellow	-1	2	0.8	4	3	46.3	11	2.3	1	0.1	yellow_white	3	0.016	1	1
UCEDAZ	83	2013-05-20	M	0	12	yellow	4		0.5	4	3	54.4	11	1.9		0.1	white	3	0.006	1	0
UGUCEQ	59	2013-04-11	M	0	15	yellow	2	21	19.8	4	2	13.2	6	1.4	1	0	light_brown	3	0.042	2	0
UDIDAM	109	2013-07-01	M	3	5	yellow	-1	2		1	2		21		1	0	white	1	0.004	1	0
UPUGEX	79	2013-05-16	M	1	17	yellow	1		0.4	1	3	36.7	25	0.3	1	67.8	white	5	0.096	3	0
UKADYJ	84	2013-05-20	M	0	15	yellow	-1	0	1	-1	1	23.2	0	2	1	5.1	white	3	0.021	1	0
UVICEX	27	2013-03-25	M	1	12	bright_yellow	-1	0	0.5	4	1	15.6	11	1.8	2	4.5	yellow	4	0.074	1	0
USYFUP	7	2013-03-05	M	7		bright_yellow	-1	0	27.7	1	4	12.3	6	3.9	1	0.2	pink	5	0.284	1	0
UZOGIW	28	2013-03-25	M	1	12	yellow	1	11	0.9	-1	3	52.7	21	0.1	1	0.2	light_brown	4	0.051	2	1
UKEHUP	22	2013-03-20	M	0	15	yellow	2	25	20.1	-1	4	17.4	0	16.3		0.1	dark_brown	3	0.04	1	0
LPLH	121	2013-10-08	M	0	40	light_yellow	-1	-1	0.1	-1	-1	2.3		6.3		0.1	yellow	4	0.034		0
UGEKIK	46	2013-04-04	M	0	22	orange	2	11	38.9	1	2	23.9	6	3.9	1	0	dark_brown	3	0.024	1	0
UWAZYD	61	2013-04-11	M	6	10	red_bloody	4	25	60	3	3		21			0	red	6	0.487	2	1
UPEPEB	101	2013-06-28	M	0	5	clear	3	21		2	2		21		1	0	white_bloody	2	0.001	2	0
UPASYQ	110	2013-07-18	M	6	8	red_bloody	3	25	60	2	2		25		1	0	red	5	0.256	1	1
UXYZOX	117	2013-10-08	F	0	25	dark_yellow	4	2	1.5	-1	1	44.6	21	2.1	1	3.7	yellow	4	0.076	3	0
UQEXYV	118	2013-10-08	F	7	25	dark_yellow	3	1	1.1	3	3	68	25	0.7	4	1.4	brown	6	0.563	3	1
UQURAJ	81	2013-05-16	F	1	17	yellow	-1	0	0.2	-1	3	34.1	6	0.8	2	100	white	3	0.048	1	0
UBAVYK	74	2013-05-08	F	1	15	yellow_brown	3	25	31.8	4	2	18.9	6	1.8	3	92.1	red	3	0.043	1	0
UTADUD	77	2013-05-13	F	6	15	yellow	1		0.6	2	3	41.5	25	2.4	2	35.7	white	6	0.245	4	1
UKORYZ	114	2013-10-03	F	1	15	yellow	-1	0	0.3	4	3	61.2	21	0.6	4	19.4	white	3	0.03	2	0
UTAZIH	106	2013-07-01	F	4	35	yellow	-1	0	1	4	4	21.6	6	0.7	4	16.1	yellow	4	0.051	3	0
UFOVYW	18	2013-03-13	F	7	7	yellow	1	2	0.7	4	3	34.6	6	1.1	3	15.4	pink	3	0.028	1	0
UQUVEW	71	2013-04-29	F	1	15	yellow	-1	0	1.5	-1	2	30.3	11	0.6	1	14.8	white	3	0.011	3	1
UVIJIH	44	2013-04-03	F	2	20	yellow	2	25	39	2	2	24.6	11	3.4	2	13.3	dark_brown	3	0.026	3	1
UCAHOV	10	2013-03-11	F	5	15	pink	3	21	35	1	4	10.9	2	8.9	2	11.9	red_pink	4	0.079	1	0
UQEBUB	119	2013-10-08	F	6	25	yellow	4	6	0.7	1	3	63	25	0.8	4	11.1	yellow	5	0.158	3	1
UMIWID	35	2013-04-01	F	0	17	yellow	-1	0	0.3	-1	2	33.8	2	1.2	1	6.6	white	4	0.074	1	0
USOFAD	98	2013-06-26	F	5	15	yellow	-1	0	0.4	1	3	41.6	21	0.8	4	6.6	white	3	0.022	2	1
UHUGAM	24	2013-03-20	F	0	22	light_yellow	-1	2	0.7	-1	3	43	21	0.2	3	6.1	white	3	0.034	2	0
UWIGYR	63	2013-04-11	F	7	27	pink_orange	4	2	0.5	4	2	16	21	3.4	4	5.3	pink	5	0.121	2	0
UNEDEG	40	2013-04-03	F	7	5	yellow	2	6	2.8	1	3	37.3	6	2	2	4.7	pink	3	0.033	1	0
UHAVOD	85	2013-05-20	F	2	15	orange_yellow	-1		0.2	-1	2	34.1	21	1	3	3.4	brown_clear_top	5	0.093	2	1
UPOJOZ	82	2013-05-16	F	6	17	yellow_orange	1	2	2.7	-1	1	17.8	11	4	2	3.1	pink	5	0.084	1	0
UVAVOM	51	2013-04-08	F	6	10	dark_yellow	2	6	0.6	4	3	40.8	21	3.6	4	3	light_brown	5	0.156	1	0
UCYPAS	69	2013-04-16	F	6	15	yellow	-1	2	0.4	-1	3	29.7	21	2.7	1	3	pink	4	0.052	2	1
UDEMOT	62	2013-04-11	F	1	15	bright_yellow	2	0	2.6	-1	3	9.2	6	9.1	1	2.7	white_flocculant	5	0.191	1	0
UJIBUD	60	2013-04-11	F	0	25	yellow	-1	0	1.7	4	1	13	2	2.8	1	2.6	clear_white	3	0.028	1	0
UDOCUT	14	2013-03-11	F	7	17	pink	-1	0	1.6	4	1	9.6	6	5.1	1	2.2	pink	3	0.033	1	0
UKYLOH	5	2013-03-05	F	0		orange	-1	2	1.5	-1	3	59.4	21	0.4	1	1.9	light_yellow	3	0.038	1	1
UZESYL	55	2013-04-10	F	2	15	dark_yellow	-1	2	0.5	2	-1	16.1	2	5.2	2	1.9	light_brown	5	0.097	2	1
USEGOZ	36	2013-04-01	F	6	22	dark_yellow	3	21	50	4	3	14.8	6	1.2	2	1.8	white_dark_brown	5	0.139	1	0
URAPEW	38	2013-04-01	F	7	15	yellow	-1	2	3	1	1	12.2	2	4.8	3	1.8	pink	4	0.08	1	0
USYPEF	8	2013-03-05	F	0		yellow	4	0	1	4	3	36.8	21	1.2	1	1.5	white	3	0.044	4	0
UDOLIK	64	2013-04-16	F	7	20	yellow	3	21	24	1	3	19.3	6	8.4	2	1.3	light_brown	4	0.068	1	0
UBABOT	13	2013-03-11	F	5	20	yellow	-1	0	0.2	4	4	6	6	1.2	1	0.9	clear_white	5	0.126	2	0
ULILUG	12	2013-03-11	F	0	20	yellow	-1	2	0.7	4	-1	12.7	21	1.5	1	0.8	white	3	0.076	1	0
UCOFOR	96	2013-06-24	F	6	12	orange	-1	6	0.6	1	3	47.9	21	0.6	4	0.7	yellow	5	0.165	3	0
UCIKEF	21	2013-03-20	F	7	12	orange_pink	1	0	0.8	1	4	11.1	6	1.8	4	0.6	pink	5	0.158	1	0
UMOWON	26	2013-03-25	F	1	12	bright_yellow	2	6	1.2	1	3	35.7	2	1.7	1	0.4	light_brown	4	0.068	3	1
USEGIQ	15	2013-03-11	F	7	15	dark_yellow	4	2	0.6	4	3	40.2	21	0.4	1	0.3	pink	5	0.089	1	1
UXYQAV	19	2013-03-13	F	1	5	yellow	4	0	1.2	3	1	45.3	6	2.3	1	0.2	white	3	0.039	2	0
UGIHAW	37	2013-04-01	F	5	22	bright_yellow	-1	2	1	-1	2	33.2	6	1.8	1	0.2	white	4	0.081	2	1
UQASOD	93	2013-06-12	F	1	15	yellow	-1	0	0.5	4	3	72.6	25	0.9	1	0.2	white_yellow	5	0.109	4	1
UFECYB	6	2013-03-05	F	0		very_light	2	6	27.3	-1	1	30.6	2	2.2	1	0.1	red	3	0.024	1	0
UMUQAT	11	2013-03-11	F	0	15	light_yellow	-1	0	0.4	-1	4	31.6	6	1		0	white	3	0.029	1	0
UCESYM	31	2013-03-28	F	5	15	dark_yellow	-1	2	0.4	4	3	70.5	11	1.8	1	0	yellow	4	0.063	1	0
ULUSEN	56	2013-04-10	F	0	5	yellow	-1	0	0	-1	2		6		1	0	white_clear	2	0.004	1	0
UGABUC	100	2013-06-28	F	0	5	clear	-1	0	3.7	-1	2		11		1	0	white	2	0.001	1	0
URAHAC	89	2013-06-07	F	0	8	yellow	-1	2	1	-1	2	39.4	6	1.4	2	117.2	white	2	0.001	1	0
UVULAB	72	2013-05-08	F	1	15	yellow	2	0	2	-1	3	27.7	11	0.9	4	88.6	light_brown	3	0.018	1	0
UHUHEF	70	2013-04-29	F	1	15	yellow	-1	0	0.7	-1	-1	13.9	6	1.2	3	76.3	light_yellow	3	0.012	2	0
UQYWUC	78	2013-05-13	F	1	17	yellow	-1	2	0.4	4	2	21.2	11	0.4	4	75.9	white	5	0.071	2	1
UFIXOW	90	2013-06-07	F	1	20	light_yellow	-1	0	0.9	4	3	58.9	21	0.2	1	54	white	3	0.015	1	0
UTAWID	49	2013-04-08	F	0	15	yellow	-1	2	0.4	-1	3	55.9	21	0.6	3	53.3	clear_white	4	0.053	2	0
UCUFAG	80	2013-05-16	F	2	17	yellow	4	2	0.4	4	3	48.2	25	0.3	3	42.9	white_flocculant	5	0.094	4	0
UVAVIW	75	2013-05-08	F	0	15	light_yellow	4	0	0.6	-1	2	39.8	21	1.7	2	40.3	white	3	0.016	3	0
UXAJYZ	65	2013-04-16	F	5	20	orange	4	11	4.6	4	2	16.1	11	5.7	4	36	yellow	4	0.061	1	1
UQAJYW	57	2013-04-10	F	1	20	yellow	-1	0	0.9	-1	1	19.1	2	1	3	35.9	white	3	0.025	1	0
UKUSIK	50	2013-04-08	F	1	15	yellow	4	2	1	-1	3	44.4	6	0.6	4	27.2	clear_white	3	0.041	2	0
UGIDEG	47	2013-04-04	F	0	12	yellow	-1	2	0.5	-1	3	24.9	11	0.7	4	27.1	white	3	0.025	2	0
UHIQAZ	115	2013-10-03	F	0	15	light_yellow	2	6	2.4	-1	1	40.5	6	0.5	4	26.4	yellow	3	0.022	4	0
UBEQEN	48	2013-04-04	F	0	12	yellow	-1	2	0.4	-1	4	24.1	6	0.5	4	18.2	white	3	0.047	4	0
UCEMED	73	2013-05-08	F	1	15	yellow	-1	2	0.9	1	1	21.6	6	1.5	4	15.2	yellow	4	0.053	3	0
UQAWIG	3	2013-03-05	F	6		bright_yellow	2	6	3.3	4	3	16.4	21	2.4	3	14.1	pink	5	0.086	3	0
UKOTUZ	53	2013-04-10	F	1	15	yellow	1	2	5.6	4	4	20.7	0	1.1	2	13.9	white	3	0.013	1	0
UKOMYD	17	2013-03-12	F	0	15	light_yellow	-1		5.7	4	3	40.8	11	0.9	2	11.9	white	3	0.048	1	0
UCUBIW	88	2013-06-07	F	1	15	bright_yellow	-1	0	0.7	-1	1	38	11	1.3	3	10.7	pink	5	0.078	1	0
URUQAX	108	2013-07-01	F	4	25	yellow	-1	6	1	4	2	42.1	21	0.7	4	10.2	yellow	4	0.039	3	0
USIHUQ	68	2013-04-16	F	0	15	yellow	-1	0	1.2	-1	1	10.2	6	2.5	1	9.6	white	3	0.034	2	0
URODIR	52	2013-04-10	F	1	15	yellow	1	0	0.6	-1	1	30.2	6	0.8	2	8.9	white	3	0.015	1	0
URYZUR	95	2013-06-24	F	6	15	yellow	1	2	0.4	4	3	55	21	0.4	4	8.9	yellow_clear_top	4	0.054	2	0
UGAZYL	120	2013-10-08	F	1	25	light_yellow	2	2	1.5	-1	3	58.9	21	0.5	4	8.9	yellow	3	0.034	3	0
UVIQAZ	111	2013-07-29	F	7	15	yellow	4	0	0.5		1	17.3		3.2		6.4	pink	4	0.088
UDILOT	67	2013-04-16	F	0	15	yellow	2	2	1.6	-1	1	33.6	6	2.1	4	5.8	white	4	0.054	2	0
UZYLUB	76	2013-05-13	F	7	17	yellow_brown	3	25	7.4	1	3	41.6	25	14.1	4	5.2	pink	5	0.081	2	1
UDEGAK	23	2013-03-20	F	0	22	yellow	-1	0	0.3	-1	2	20.7	2	0.8	1	4.8	white	3	0.046	1	0
UVAGUP	113	2013-07-29	F	1	10	yellow	-1	0	0.5	-1	1	20.2	6	0.8	3	4.7	white_clear_top	4	0.056	1	0
UWOSUG	87	2013-05-28	F	1	17	yellow	-1	2	0.2	-1	3	49	21	0.6	1	3.7	white	4	0.069	4	0
UDIVAJ	105	2013-06-28	F	0	15	yellow	-1	2	0.4	-1	3	44.9	21	0.2	1	3.2	white	5		2	0
USULIM	2	2013-03-05	F	0		light_yellow	2	11	24.7	-1	1	22.9	6	3	1	2.6	red	3	0.022	1	0
UPIJUD	41	2013-04-03	F	7	5	yellow	-1	2	0.3	4	3	32.7	6	1.4	2	2.6	pink	3	0.033	1	0
USIQOZ	30	2013-03-27	F	0	12	light_yellow	4	2	2.1	-1	4	10.1	6	0.6	3	2.4	white	3	0.028	4	0
UBUGOW	66	2013-04-16	F	6	12	yellow	4	2	0.4	3	3	70.2	25	0.6	1	2.3	white	4	0.053	1	0
UJOPED	9	2013-03-07	F	6	12	yellow	4	11	0.6	-1	4	21.4	2	1	4	2.2	white_gray	5	0.082	4	0
UZISAV	33	2013-03-28	F	6	25	yellow	2	2	2	1	3	62.8	21	1.7	1	1.9	light_yellow	4	0.05	2	0
UDIJUT	34	2013-03-28	F	0	25	yellow	4	0	0.3	-1	3	50	11	1	2	1.8	white	3	0.046	3	1
UKAQYM	39	2013-04-01	F	6	20	orange	3	21	7.6	1	3	49.1	6	2.2	1	1.3	white_red_center	5	0.146	1	0
UVEGEW	107	2013-07-01	F	3	35	yellow	-1	0	0.8	-1	2	49.6	11	0.3	2	1.2	white	3	0.013	1	0
UWYTYP	4	2013-03-05	F	5		yellow	2	25	40.7	-1	1	24.4	6	0.9	1	1	dark_brown	3	0.036	1	0
UREMUC	20	2013-03-18	F	7	12	dark_yellow	2	21	1.4	2	3	66.3	25	0.1		0.9	light_brown	6	0.832	4	0
UZYHED	54	2013-04-10	F	1	15	yellow	2	11	3.5	4	3	48.4	25	2.1	1	0.6	light_brown	3	0.026	1	0
UWINIT	42	2013-04-03	F	1	15	yellow	-1	0	0.1	1	3	78	21	0.1	1	0	white	3	0.023	3	0
UWYCIS	97	2013-06-26	F	6	12	yellow	3	25		2	3		21		1	0	brown	5	0.074	1	0
UFEGYT	99	2013-06-26	F	0	17	clear	-1	2	0.1	-1	2		11		1	0	white	2	0.001	3	0
UCOPAH	103	2013-06-28	F	0	5	clear	4	0		2	4		2		1	0	white	2	0.001	2	0
UBYVEV	104	2013-06-28	F	0	25	clear	-1	2	0	-1	3		21		2	0	white	5		4	0

## Sheet: Table S2
Table S2. Clinical data dictionary and p.values between clusters
Data	Description	P.value between clusters	Range	Abbreviations
jcvi_id	Human subject identifier code in the proteomic laboratory	NA
Date	Date of collection	0.10666
Sex	Sex	0.161118
Urine	Urine appearance scale 0-7, indicating clear, slightly cloudy, cloudy, very cloudy, slightly turbid, turbid and very turbid	0.392303
Volume	Urine volume collected in this instance	0.846049
Color	Macroscopic apparance of urine, color	0.127498
Blood	Hemoglobin presence using Urine Dipstick Test as test for red blood cell leakage into urine	0.262059	negative to 4+
RBC	Microscopic evaluation of red blood cells in high power field	0.403226	O0 to O21, TNTC	number of cells per high power field, TNTC: too numerous to count
ERY	Erythrocyte and vascular injury (ERY) score indicative of hematuria (proteomic method)	0.000127999	0-100%
Protein	Protein measured using Urine Dipstick Test as a test for proteinuria	0.792296	negative to 4+
LE	Leukocyte esterase assay using colorimetric assay to measure number of leukocytes in urine	0.219432	negative to 4+
NAD	Neutrophil activation and degranulation score indicative of neutrophil infiltration (proteomic method)	2.40044e-18	0-100%
WBC	Leukocytes (microscopy)	8.50542e-07	Microscopic evaluation of leukocytes in high power field	O0 to O21, TNTC	number of cells per high power field, TNTC: too numerous to count
CAC	Complement system activity and coagulation (CAC) score indicative of activation of the pro-inflammatory cascades (proteomic method)	3.50114e-08	0-100%	number of cells per high power field, TNTC: too numerous to count
Epithelium	Microscopic evaluation of squamous epithelial cells in high power field	0.0112967	negative to 4+
VCO	Vaginal contamination score indicative of the presence of proteins derived from vaginal secretions	3.91664e-06	0-100%
Pellet	Color and transparency of urinary pellet following centrifugation of urinary sediment	0.154573
Pellet_Vol	Approximate size of urinary pellet following centrifugation of urinary sediment	0.565202
Pellet_Wt	Approximate lyophilized weight of urinary pellet following centrifugation of urinary sediment	0.302168
Bacteria	Microscopic evaluation of bacterial presence in urine	0.0112967	negative to 4+
Nitrite	Nitrate concentration measured using Urine Dipstick Test as a test for bacterial nitrate reduction	0.0464939	negative to 4+

## Sheet: Table S3
Table S3. 16S sequencing results
Sample ID	Number filtered paired end reads
USOPYC	28131
USULIM	26166
UQAWIG	29621
UWYTYP	3503
UKYLOH	40104
UFECYB	30883
USYFUP	35829
USYPEF	39947
UJOPED	35360
UCAHOV	30155
UMUQAT	35092
ULILUG	33343
UBABOT	38568
UDOCUT	37919
USEGIQ	38253
UFALUP	82385
UKOMYD	58852
UFOVYW	40774
UXYQAV	42786
UREMUC	32596
UCIKEF	51909
UKEHUP	49134
UDEGAK	34365
UHUGAM	61088
UFIDIR	46540
UMOWON	37893
UVICEX	45086
UZOGIW	49881
UXOGUJ	42835
USIQOZ	39966
UCESYM	39748
UJACOS	36312
UZISAV	63697
UDIJUT	61742
UMIWID	45222
USEGOZ	64466
UGIHAW	49260
URAPEW	49245
UKAQYM	46632
UNEDEG	47509
UPIJUD	39582
UWINIT	42797
UHABIN	45262
UVIJIH	48873
UDEVEX	40246
UGEKIK	38080
UGIDEG	38004
UBEQEN	38729
UTAWID	35439
UKUSIK	39918
UVAVOM	33525
URODIR	37919
UKOTUZ	42791
UZYHED	39671
UZESYL	37340
ULUSEN	33279
UQAJYW	30072
ULYFOC	30403
UGUCEQ	56304
UJIBUD	49066
UWAZYD	76602
UDEMOT	39054
UWIGYR	30647
UDOLIK	41021
UXAJYZ	41486
UBUGOW	70649
UDILOT	37456
USIHUQ	50136
UCYPAS	51306
UHUHEF	34183
UQUVEW	28244
UVULAB	28538
UCEMED	27459
UBAVYK	38440
UVAVIW	30998
UZYLUB	31445
UTADUD	34793
UQYWUC	30594
UPUGEX	24173
UCUFAG	35916
UQURAJ	45478
UPOJOZ	30415
UCEDAZ	40294
UKADYJ	38906
UHAVOD	35607
UCAVIJ	27944
UWOSUG	46430
UCUBIW	33769
URAHAC	34542
UFIXOW	37815
UHOTOW/URIBAF	34870
UBYROJ	40244
UQASOD	34512
UPYZAP	33927
URYZUR	45464
UCOFOR	39914
UWYCIS	32999
USOFAD	39018
UFEGYT	37420
UGABUC	29947
UPEPEB	40162
ULELAP	34367
UCOPAH	31878
UBYVEV	34143
UDIVAJ	30144
UTAZIH	37706
UVEGEW	40199
URUQAX	29677
UDIDAM	31096
UVIQAZ	43817
UVAGUP	24280
UKORYZ	32332
UHIQAZ	29834
UQEXYV	36704
UQEBUB	30911
UGAZYL	27418
Average	39288.1

## Sheet: Table S4
Table S4. Metagenomic sequencing results
Sample ID	Number paired end raw reads	high quality reads	High quality non-human reads
UZISAV	51995953	35985449	22491
UGEKIK	53402150	36294164	24137
UCEFYN	42765700	30663567	26831
UWAZYD	53448190	37225669	27501
UBUGOW	42656895	28813750	37055
UFIXOW	36618017	26541203	78380
UZYHED	55930132	38392013	92756
UXAJYZ	29734743	20969311	104470
UDOLIK	10393368	7375662	113065
UXYZOX	27006849	20315393	142389
UVAVOM	55932063	37236428	190851
UTADUD	40396083	27617938	212605
UJIBUD	44901118	32320923	228068
UREMUC	66618410	41352713	228897
UDIVAJ	37810021	27726706	368193
UVIQAZ	35919992	26379467	371628
URYZUR	30776647	22260175	608179
UPUGEX	48495375	33005972	624749
UKUSIK	43707663	30850894	697146
UHUGAM	34936044	25128123	761161
UHOTOW_URIBAF	39459945	27862840	1196139
UKORYZ	26665992	19642815	1264339
UPYZAP	70964578	47628091	1448880
UVAVIW	35422826	24633468	1548366
UQEXYV	37176277	26865900	1652437
UBYROJ	25032657	18446739	2097899
UBAVYK	30927633	20833490	2295106
UKAQYM	80703874	46334917	2327807
UHUHEF	10875809	8015641	2837359
UNEDEG	44239983	27306377	3277110
UKYLOH	43726088	30186779	3370234
UQASOD	50228151	33220214	3526664
USOPYC	52030342	35561648	3968948
UPOJOZ	22509993	15259114	4185076
UCAVIJ	34679797	25351695	4245804
UCUFAG	8062344	5595131	4354049
UCYPAS	35313347	25559237	5682882
UHAVOD	20507093	15238320	6341253
UWOSUG	33313726	23682899	6596725
UQEBUB	34641214	25674053	7246624
UFISUX	32895032	24095835	9540837
UWINIT	54577921	39682546	10389518
USEGIQ	37327028	26150968	10984710
USOFAD	28915379	21474471	13152078
UCUBIW	22486969	16927151	14527731
UQUVEW	23104097	17391797	14535526
UQYWUC	35747793	24905814	17464258
UGIHAW	27818475	20598842	19429428
UXOGUJ	33979686	24973290	24642601
Average	3.83016e+07	2.6644e+07	4.26716e+06
